# Supplementary material for: Superoxide Dismutase Gene Family in Chili Pepper (Capsicum annuum L.): Molecular Characterization and Involvement in Redox Regulation Under Chilling Stress
Source: Antioxidants (Basel). 2025 Sep 18;14(9):1131. doi: 10.3390/antiox14091131 (PMC12466808; doi:10.3390/antiox14091131)
Supplement: Supplementary file 1 [file antioxidants-14-01131-s001.zip]

Archive with 1 entries (1 files):
- antioxidants-3880183-supplementary.pdf
